# Supplementary material for: New microsatellite markers developed from Urochloa humidicola (Poaceae) and cross amplification in different Urochloa species
Source: BMC Res Notes. 2011 Dec 5;4:523. doi: 10.1186/1756-0500-4-523 (PMC3251623; doi:10.1186/1756-0500-4-523)
Supplement: Additional file 1 — Jaccard's similarity coefficients among 34 genotypes of Urochloa app evaluated through 40 microsatellite markers. Individuals are identified according to their EBC code (Table 3) [file 1756-0500-4-523-S1.XLS]

## Sheet: Plan1
Additional File 1. Jaccard´s similarity coefficients among 34 genotypes of Urochloa app evaluated through 40 microsatellite markers. Individuals are identified according to their EBC code (Table 3)
	H004	H005	H006	H008	H010	H012	H015	H013	H023	H030	H035	H041	H044	H048	H107	H112	H126	H125	H016	H031	45	20	215	184	320	264	B166	B057	D028	D009	R04	R02	DT157	DT159
H004	1
H005	0.279503	1
H006	0.339394	0.266272	1
H008	0.375	0.331288	0.316384	1
H010	0.36875	0.331288	0.339081	0.899225	1
H012	0.363057	0.31875	0.291429	0.80916	0.830769	1
H015	0.297468	0.762295	0.287425	0.295858	0.313253	0.298781	1
H013	0.317365	0.303571	0.343023	0.325714	0.340909	0.289773	0.325301	1
H023	0.345238	0.331361	0.323864	0.862595	0.898438	0.837209	0.319527	0.306452	1
H030	0.316456	0.348993	0.337423	0.331325	0.349693	0.329192	0.366667	0.43949	0.331361	1
H035	0.325843	0.349112	0.337017	0.391062	0.414773	0.406977	0.398773	0.319149	0.411111	0.354651	1
H041	0.310345	0.325444	0.331429	0.302198	0.298913	0.299435	0.329341	0.711268	0.294737	0.387879	0.335106	1
H044	0.355422	0.317647	0.288889	0.769784	0.781022	0.735294	0.302326	0.320442	0.792857	0.333333	0.382514	0.322751	1
H048	0.322981	0.352564	0.345454	0.31579	0.321637	0.305389	0.350649	0.761539	0.312849	0.385621	0.331429	0.88	0.341041	1
H107	0.301775	0.278788	0.719697	0.284091	0.297143	0.271676	0.285714	0.317919	0.3	0.319018	0.322222	0.316667	0.271739	0.345454	1
H112	0.320513	0.2875	0.733871	0.292683	0.306748	0.269939	0.301282	0.315151	0.325301	0.326797	0.309941	0.305882	0.292398	0.33758	0.862069	1
H126	0.312139	0.329341	0.316384	0.291209	0.298343	0.289773	0.343558	0.742647	0.289474	0.381818	0.333333	0.828358	0.344444	0.865079	0.310735	0.3	1
H125	0.321429	0.325301	0.323699	0.298343	0.305556	0.297143	0.351852	0.735294	0.311828	0.397516	0.324324	0.798508	0.350282	0.833333	0.317919	0.319018	0.912698	1
H016	0.303371	0.31579	0.324022	0.32973	0.32973	0.329609	0.32948	0.262887	0.344086	0.322034	0.38172	0.27	0.319372	0.278075	0.286486	0.302326	0.263959	0.286458	1
H031	0.230769	0.169811	0.180723	0.216374	0.216374	0.208333	0.176101	0.209302	0.207865	0.204969	0.224719	0.229885	0.206704	0.22561	0.175439	0.17284	0.206897	0.205882	0.217877	1
45	0.295181	0.2875	0.265896	0.343023	0.323699	0.327381	0.284849	0.258242	0.327778	0.295858	0.301075	0.278075	0.304348	0.283237	0.241573	0.254545	0.251337	0.262295	0.585987	0.444444	1
20	0.25974	0.222222	0.23871	0.286624	0.282051	0.281046	0.208054	0.2375	0.282209	0.233766	0.289157	0.251497	0.253012	0.258064	0.2125	0.222973	0.240964	0.25	0.535714	0.470588	0.570312	1
215	0.293413	0.259036	0.222222	0.288889	0.283333	0.272727	0.282209	0.256983	0.27957	0.270588	0.31694	0.275676	0.276596	0.274854	0.213115	0.217647	0.251366	0.259669	0.540373	0.482014	0.631944	0.542636	1
184	0.267857	0.277778	0.220339	0.289017	0.298246	0.289941	0.2875	0.230769	0.316384	0.260355	0.337079	0.239362	0.303867	0.254335	0.232955	0.220238	0.212766	0.230769	0.54088	0.442029	0.55102	0.492424	0.561644	1
320	0.286585	0.283951	0.282353	0.282486	0.289773	0.277457	0.282209	0.281609	0.287293	0.339506	0.331461	0.283333	0.28022	0.293413	0.258621	0.256098	0.275281	0.285714	0.54717	0.481203	0.590278	0.496183	0.664234	0.510067	1
264	0.26087	0.214724	0.230769	0.235632	0.248555	0.242604	0.214724	0.205714	0.25	0.227545	0.295455	0.222222	0.235955	0.22619	0.242604	0.236025	0.20442	0.217143	0.480769	0.461539	0.446667	0.598291	0.528985	0.482517	0.555556	1
B166	0.09375	0.07	0.10101	0.14	0.14	0.148936	0.0851064	0.09	0.128713	0.0638298	0.122449	0.0776699	0.131313	0.0865385	0.0744681	0.0833333	0.0769231	0.0769231	0.122642	0.153846	0.163044	0.134146	0.129032	0.102041	0.146067	0.13253	1
B057	0.108108	0.0965517	0.0955414	0.119497	0.133758	0.134228	0.111111	0.100629	0.118012	0.0866667	0.140244	0.0909091	0.140127	0.0986842	0.0909091	0.0928571	0.106918	0.108974	0.15	0.173228	0.180556	0.155738	0.164384	0.136986	0.178571	0.148148	0.568182	1
D028	0.0983607	0.0894309	0.0923077	0.111111	0.119403	0.119048	0.0731707	0.0895522	0.101449	0.0887097	0.0979021	0.084507	0.118518	0.1	0.0769231	0.0756303	0.0875912	0.0814815	0.0851064	0.0925926	0.0944882	0.0357143	0.096	0.08	0.107438	0.0782609	0.25641	0.25	1
D009	0.105634	0.0928571	0.0933333	0.131579	0.131579	0.131944	0.100719	0.105263	0.116129	0.0839161	0.132911	0.0880503	0.130719	0.111111	0.0805369	0.0808824	0.0974026	0.0986842	0.120253	0.131148	0.157143	0.12605	0.126761	0.105634	0.139706	0.0984848	0.547619	0.567164	0.31579	1
R04	0.0285714	0.0344828	0.0526316	0.0512821	0.0512821	0.027027	0	0.0243902	0.0238095	0.025	0.0377358	0.0227273	0.0238095	0.030303	0.0465116	0.025	0.025	0.027027	0	0	0	0	0	0	0	0	0	0.1875	0.833333	0.2	1
R02	0	0	0.027027	0.0263158	0.0263158	0	0	0	0	0	0.0192308	0	0	0	0.0238095	0	0	0	0	0	0	0	0	0	0	0	0	0.2	0.8	0.230769	0.666667	1
DT157	0.15894	0.133333	0.140127	0.15625	0.141975	0.128205	0.148649	0.130435	0.133333	0.14	0.165681	0.130952	0.153374	0.141935	0.147436	0.14966	0.128049	0.1375	0.236025	0.17037	0.203947	0.212598	0.231293	0.187919	0.234483	0.226277	0.142857	0.161905	0.111111	0.137255	0.0555556	0.0625	1
DT159	0.137681	0.0833333	0.136986	0.125	0.11039	0.102041	0.115108	0.12	0.10828	0.0972222	0.124224	0.121795	0.122581	0.124138	0.137931	0.141791	0.119205	0.136054	0.180645	0.165289	0.176056	0.163934	0.171429	0.15942	0.172662	0.179688	0.122807	0.139785	0.102941	0.111111	0.0588235	0.0666667	0.578947	1
