# Supplementary material for: New microsatellite markers developed from Urochloa humidicola (Poaceae) and cross amplification in different Urochloa species
Source: BMC Res Notes. 2011 Dec 5;4:523. doi: 10.1186/1756-0500-4-523 (PMC3251623; doi:10.1186/1756-0500-4-523)
Supplement: Additional file 2 — The membership coefficient (Q) from STRUCTURE analysis based on 40 microsatellite loci data. [file 1756-0500-4-523-S2.XLS]

## Sheet: Plan1
Additional File 2. The membership coefficient (Q) from STRUCTURE analysis based on 40 microsatellite loci data
		Membership coefficient of individuals (Q)
AN	(%Miss)	C I	C II	C III	C IV	C V	C VI
1	(5)	0.058	0.072	0.046	0.205	0.609	0.01
2	(7)	0.001	0.001	0.002	0.005	0.99	0.001
3	(5)	0.006	0.884	0.036	0.032	0.041	0.001
4	(5)	0.001	0.001	0.001	0.995	0.001	0.001
5	(6)	0	0.001	0.001	0.997	0.001	0
6	(5)	0.002	0.001	0.003	0.97	0.016	0.007
7	(8)	0.001	0.001	0.002	0.001	0.994	0.001
8	(5)	0.002	0.006	0.838	0.027	0.126	0.001
9	(3)	0.001	0.001	0.001	0.997	0.001	0
10	(6)	0.008	0.043	0.212	0.056	0.68	0.001
11	(4)	0.06	0.018	0.023	0.196	0.703	0.001
12	(5)	0.002	0.002	0.987	0.002	0.006	0.001
13	(3)	0.001	0.001	0.107	0.882	0.001	0.008
14	(11)	0.002	0.002	0.993	0.001	0.001	0.001
15	(3)	0.002	0.994	0.001	0.001	0.001	0.001
16	(7)	0.001	0.995	0.001	0.001	0.001	0.001
17	(5)	0	0.001	0.997	0	0.001	0
18	(3)	0.003	0.005	0.989	0.001	0.001	0.001
19	(4)	0.936	0.015	0.001	0.006	0.039	0.002
20	(6)	0.809	0.001	0.001	0.001	0.001	0.188
21	(3)	0.993	0.001	0.001	0.002	0.001	0.002
22	(14)	0.992	0.001	0.001	0.001	0.001	0.004
23	(3)	0.997	0	0.001	0.001	0.001	0.001
24	(4)	0.993	0.001	0.001	0.002	0.002	0.002
25	(3)	0.995	0.001	0.001	0.001	0.001	0.001
26	(4)	0.991	0.001	0.001	0.001	0.001	0.006
27	(34)	0.001	0.001	0.001	0.001	0.001	0.997
28	(1)	0.003	0.001	0.001	0.001	0.001	0.994
29	(2)	0.001	0.001	0.001	0.003	0.001	0.993
30	(1)	0.001	0	0.001	0.001	0.001	0.997
31	(67)	0.001	0.001	0.001	0.001	0.001	0.994
32	(67)	0.001	0.001	0.001	0.001	0.001	0.994
33	(1)	0.153	0.001	0.001	0.001	0.043	0.8
34	(1)	0.092	0.003	0.004	0.001	0.03	0.87
AN: annotation number, %Miss: percentage of missing data, C I-IV: clusters
